# Supplementary material for: Metabolite Profiling of Manilkara zapota L. Leaves by High-Resolution Mass Spectrometry Coupled with ESI and APCI and In Vitro Antioxidant Activity, α-Glucosidase, and Elastase Inhibition Assays
Source: Int J Mol Sci. 2020 Dec 24;22(1):132. doi: 10.3390/ijms22010132 (PMC7795549; doi:10.3390/ijms22010132)
Supplement: Supplementary file 1 [file ijms-22-00132-s001.zip]

Archive with 3 entries (3 files):
- Supplementary-materials_ZLE_Final.pdf
- Supplementary materaial_Table S1. detected peak lists in APCI and ESI MS.xlsx
- Supplementary-materials_ZLE_Final.docx
