# Supplementary material for: Metabolite Profiling of Manilkara zapota L. Leaves by High-Resolution Mass Spectrometry Coupled with ESI and APCI and In Vitro Antioxidant Activity, α-Glucosidase, and Elastase Inhibition Assays
Source: Int J Mol Sci. 2020 Dec 24;22(1):132. doi: 10.3390/ijms22010132 (PMC7795549; doi:10.3390/ijms22010132)
Supplement: Supplementary file 1 [file ijms-22-00132-s001.zip › Supplementary materaial_Table S1. detected peak lists in APCI and ESI MS.xlsx]

## Sheet: APCI peaks list
List of m/z peaks detected in negative-mode atmospheric pressure chemical ionization mass spectrometry (APCI–MS)
m/z	Intensity	Relative
57.974	564384	0.23
59.012	637923	0.26
71.013	4.51938e+06	1.87
73.028	1.55769e+06	0.64
85.028	1.05959e+06	0.44
86	1.19109e+06	0.49
87.007	1.63341e+06	0.68
89.023	1.0753e+06	0.45
99.008	5.67914e+06	2.35
100.015	977156	0.4
101.023	3009956	1.25
108.02	2578987	1.07
109.028	13866740	5.74
111.008	6.09042e+06	2.52
111.044	2.55739e+06	1.06
113.023	12345923	5.11
117.018	1.93508e+06	0.8
119.049	1184400	0.49
121.028	2.47956e+06	1.03
123.008	9384376	3.88
123.044	3010561	1.25
124.015	18283768	7.57
125.023	155522272	64.38
126.027	7.50621e+06	3.11
126.031	2.73367e+06	1.13
127.039	10798897	4.47
128.034	1.23901e+06	0.51
129.018	2.27626e+06	0.94
131.034	1.66616e+06	0.69
133.013	1.21955e+06	0.5
134.006	1.20448e+06	0.5
134.046	1.24268e+06	0.51
135.029	1.33262e+06	0.55
135.044	13070258	5.41
137.023	76586480	31.7
138.027	4.02816e+06	1.67
138.031	16282241	6.74
139.003	3.83657e+06	1.59
139.039	14345659	5.94
140.01	3.83796e+06	1.59
141.018	5880431	2.43
142.026	2.11652e+06	0.88
143.034	10902768	4.51
145.049	1.34763e+06	0.56
149.023	5272490	2.18
150.001	1.59876e+06	0.66
150.031	11433429	4.73
151.002	1663934	0.69
151.039	45417732	18.8
152.01	1.1403e+06	0.47
152.042	2.85174e+06	1.18
153.018	20543356	8.5
153.055	1.60758e+06	0.67
154.022	1.16332e+06	0.48
155.034	1.65379e+06	0.68
159.029	3.13052e+06	1.3
161.023	10581893	4.38
161.044	3910553	1.62
162.031	9248136	3.83
162.052	1.84397e+06	0.76
163.003	3.26233e+06	1.35
163.039	12490656	5.17
163.06	20468514	8.47
164.01	6.36883e+06	2.64
164.047	1.25936e+06	0.52
165.018	24103146	9.98
165.055	2.57849e+06	1.07
165.978	126048896	52.18
166.022	1.516e+06	0.63
166.026	41774244	17.29
166.981	7.17112e+06	2.97
167.034	149344784	61.83
167.974	8583479	3.55
168.005	3.42729e+06	1.42
168.037	9857703	4.08
169.013	211559760	87.58
170.017	12571900	5.2
171.017	1.45922e+06	0.6
173.045	12402760	5.13
175.039	3.39414e+06	1.41
176.01	1.21885e+06	0.5
177.018	54344020	22.5
177.055	3.06486e+06	1.27
178.022	3713140	1.54
178.026	41255704	17.08
178.998	3.41964e+06	1.42
179.03	2.92566e+06	1.21
179.034	37954156	15.71
179.055	2791561	1.16
179.07	1.24743e+06	0.52
180.037	2.74327e+06	1.14
180.042	3.09913e+06	1.28
181.013	1.80372e+06	0.75
181.05	7992597	3.31
183.029	21430824	8.87
184.032	1.47242e+06	0.61
189.018	3.82387e+06	1.58
189.057	1.59257e+06	0.66
190.026	4335862	1.79
191.034	7665377	3.17
191.055	241560128	100
192.042	2.51734e+06	1.04
192.059	15203322	6.29
193.013	5829036	2.41
193.05	4.80132e+06	1.99
193.059	2.10096e+06	0.87
195.029	1.63481e+06	0.68
195.065	2.32144e+06	0.96
197.045	10174192	4.21
199.037	4437675	1.84
201.018	2563491	1.06
201.034	1.53029e+06	0.63
203.034	3.10926e+06	1.29
204.042	1.76147e+06	0.73
205.013	1.39706e+06	0.58
205.05	2.53017e+06	1.05
207.029	2.23719e+06	0.93
207.065	4.57394e+06	1.89
209.045	1.48461e+06	0.61
211.06	1.97202e+06	0.82
215.032	11170722	4.62
215.034	1.86812e+06	0.77
216.042	2.7805e+06	1.15
217.013	8519627	3.53
217.029	3855078	1.6
217.05	3.03485e+06	1.26
218.021	1434880	0.59
219.029	5158575	2.14
219.065	1.96547e+06	0.81
221.045	2118546	0.88
223.06	3.88792e+06	1.61
225.076	1.29635e+06	0.54
227.034	2.21832e+06	0.92
228.042	1.34003e+06	0.55
229.014	1.81072e+06	0.75
229.05	2.79202e+06	1.16
231.029	3536385	1.46
231.066	1.31406e+06	0.54
233.045	3.32617e+06	1.38
235.06	1.50704e+06	0.62
241.05	5597631	2.32
242.058	2589244	1.07
243.029	7145166	2.96
243.066	2.81201e+06	1.16
244.037	1.46106e+06	0.6
245.045	2.55379e+06	1.06
247.024	2.06732e+06	0.86
247.061	1.49906e+06	0.62
255.232	1.83202e+06	0.76
256.037	1.68096e+06	0.7
257.045	8748879	3.62
258.053	4886016	2.02
259.024	7867230	3.26
259.061	3.90106e+06	1.61
260.032	3.67033e+06	1.52
260.068	1.40248e+06	0.58
261.04	1.59646e+06	0.66
261.076	1.96398e+06	0.81
267.029	2.92764e+06	1.21
267.072	2.51903e+06	1.04
268.037	3144434	1.3
269.045	9354284	3.87
270.053	3148042	1.3
271.061	5100539	2.11
272.068	2.13764e+06	0.88
273.04	3.08305e+06	1.28
273.076	2.41365e+06	1
279.108	2.93731e+06	1.22
281.045	1.50423e+06	0.62
281.087	7069146	2.93
283.024	10071774	4.17
283.061	1.68114e+06	0.7
284.032	21335560	8.83
285.036	2641474	1.09
285.04	20055398	8.3
286.043	2703820	1.12
286.048	7.15138e+06	2.96
287.056	11026692	4.56
288.063	5.74695e+06	2.38
289.071	29978718	12.41
290.075	4.16793e+06	1.73
290.079	2.1546e+06	0.89
293.124	6170455	2.55
297.04	2.01757e+06	0.84
298.048	1.6022e+06	0.66
299.019	4.59925e+06	1.9
299.056	2586885	1.07
300.998	1.67763e+06	0.69
301.035	15102344	6.25
301.071	1.63122e+06	0.68
301.159	6056156	2.51
302.038	2.08385e+06	0.86
302.043	2.297e+06	0.95
303.05	5.8472e+06	2.42
304.058	3.64361e+06	1.51
305.066	40986272	16.97
306.069	5782551	2.39
315.014	3.95202e+06	1.64
315.05	2.40301e+06	0.99
316.022	9664717	4
317.03	221849920	91.84
318.033	33132662	13.72
319.034	2.01424e+06	0.83
323.134	2.34871e+06	0.97
327.05	1.70624e+06	0.71
329.066	2.2416e+06	0.93
331.045	33027478	13.67
332.049	5208684	2.16
335.077	3.90608e+06	1.62
341.108	3.68301e+06	1.52
353.087	2.88945e+06	1.2
361.09	3976368	1.65
377.085	10410945	4.31
379.082	3325695	1.38
405.222	4265693	1.77
447.093	3.79797e+06	1.57
451.103	2589882	1.07
455.352	2721304	1.13
463.088	60755352	25.15
464.091	13860378	5.74
465.093	2.047e+06	0.85
467.098	1.92517e+06	0.8
477.103	7001812	2.9
513.08	2.34115e+06	0.97
695.05	1863632	0.77

## Sheet: ESI peaks list
List of m/z peaks detected in negative-mode electrospray ionization mass spectrometry (ESI–MS)
m/z	Intensity	Relative
59.012	410921	0.08
59.012	1188856	0.23
61.987	13332447	2.59
68.994	2900013	0.56
71.012	2.14814e+06	0.42
73.028	1.07012e+06	0.21
75.007	855522	0.17
79.956	659953	0.13
85.028	902229	0.18
87.007	841520	0.16
89.023	1.87807e+06	0.37
96.959	3.50861e+06	0.68
98.954	725138	0.14
99.007	708567	0.14
101.023	1.2829e+06	0.25
105.018	669707	0.13
108.02	662536	0.13
109.028	3.89334e+06	0.76
111.007	897242	0.17
112.984	1.62014e+06	0.32
113.023	1.47678e+06	0.29
115.002	815388	0.16
119.034	787553	0.15
119.049	1.0158e+06	0.2
121.028	1.45937e+06	0.28
123.007	1.26088e+06	0.25
124.015	1.40847e+06	0.27
124.99	2559129	0.5
125.023	91372352	17.78
126.026	4381159	0.85
127.039	907345	0.18
132.866	2.12965e+06	0.41
133.013	988241	0.19
134.863	1115281	0.22
135.028	707125	0.14
135.044	2.12309e+06	0.41
137.023	7.04989e+06	1.37
139.039	1.06406e+06	0.21
143.034	865940	0.17
149.044	1.05017e+06	0.2
151.039	2.69172e+06	0.52
153.018	8.09945e+06	1.58
161.023	2.34653e+06	0.46
161.044	1.067e+06	0.21
163.039	1.19076e+06	0.23
163.06	1.8363e+06	0.36
165.018	1.21567e+06	0.24
165.021	14075548	2.74
165.039	3.93947e+06	0.77
165.523	1.21649e+06	0.24
166.019	986952	0.19
167.034	5568311	1.08
168.951	780614	0.15
169.013	208210992	40.51
169.075	842815	0.16
170.016	13504828	2.63
170.832	1.07136e+06	0.21
171.017	1.51463e+06	0.29
173.044	3.47452e+06	0.68
175.023	1.30109e+06	0.25
177.018	3.27472e+06	0.64
179.034	3.36835e+06	0.66
179.055	2.79225e+06	0.54
181.049	1093915	0.21
190.98	1952127	0.38
191.055	513992960	100
191.13	2135240	0.42
192.058	39019588	7.59
193.059	4926914	0.96
197.044	3269940	0.64
205.034	1.95932e+06	0.38
207.065	1.02732e+06	0.2
209.048	1.49511e+06	0.29
209.065	968545	0.19
213.963	2.64677e+06	0.51
215.032	2.67697e+06	0.52
218.102	1.13235e+06	0.22
223.06	857355	0.17
227.014	886621	0.17
233.084	4.20889e+06	0.82
242.175	996199	0.19
243.017	879205	0.17
251.095	5.27722e+06	1.03
255.232	1.51452e+06	0.29
259.012	1.89171e+06	0.37
265.092	1.53144e+06	0.3
267.071	5.33089e+06	1.04
279.107	4092360	0.8
281.069	1172758	0.23
281.087	6.17229e+06	1.2
285.061	2.09935e+06	0.41
289.071	8.14831e+06	1.59
290.074	1.24496e+06	0.24
293.123	10152744	1.98
294.127	1.20254e+06	0.23
295.102	1.33234e+06	0.26
301.034	1.26529e+06	0.25
301.055	2213892	0.43
301.159	1.2835e+06	0.25
303.05	2.39531e+06	0.47
305.066	31728074	6.17
305.105	1572791	0.31
306.069	4681667	0.91
309.118	1.46523e+06	0.29
311.076	1.19089e+06	0.23
311.168	1.13313e+06	0.22
313.128	1.85848e+06	0.36
315.144	1439487	0.28
316.021	9350021	1.82
317.024	1.21159e+06	0.24
317.029	4929751	0.96
317.054	16609732	3.23
318.057	1.49878e+06	0.29
319.045	2.39784e+06	0.47
321.06	2.22082e+06	0.43
323.116	15781212	3.07
323.134	3.42241e+06	0.67
324.119	2.00956e+06	0.39
325.183	1074321	0.21
331.045	2.43451e+06	0.47
331.065	1.10908e+06	0.22
337.092	1.53544e+06	0.3
341.108	2.68639e+06	0.52
343.066	12121589	2.36
344.069	1.76252e+06	0.34
347.074	1.04523e+06	0.2
347.116	2.27697e+06	0.44
353.087	36750508	7.15
354.09	5910778	1.15
357.06	1.1636e+06	0.23
361.09	2.52177e+06	0.49
361.095	1.54899e+06	0.3
365.017	1.38567e+06	0.27
371.097	1.18921e+06	0.23
377.084	16418038	3.19
378.088	2.04072e+06	0.4
379.081	5020144	0.98
391.054	1773037	0.34
393.049	1.07777e+06	0.21
405.069	1.15537e+06	0.22
405.221	1.21567e+06	0.24
413.147	2.5146e+06	0.49
417.102	5.42943e+06	1.06
421.162	1.97546e+06	0.38
423.178	1.22983e+06	0.24
437.121	2.75982e+06	0.54
439.106	1.33058e+06	0.26
441.188	2.58858e+06	0.5
447.092	9308445	1.81
448.095	2.09408e+06	0.41
449.096	5570545	1.08
451.102	9161923	1.78
452.105	2.34184e+06	0.46
455.352	1.87979e+06	0.37
459.116	1.57404e+06	0.31
461.071	1.44324e+06	0.28
463.087	341514048	66.44
464.09	77862760	15.15
465.092	12306025	2.39
466.094	1885659	0.37
467.097	24631260	4.79
468.1	6201452	1.21
477.102	16413604	3.19
478.106	3847350	0.75
479.081	1.58847e+06	0.31
479.106	1.50897e+06	0.29
481.1	1.26246e+06	0.25
481.111	1.84385e+06	0.36
483.092	1.22957e+06	0.24
505.097	6.12104e+06	1.19
506.1	1.50315e+06	0.29
513.079	4950569	0.96
515.076	1.50619e+06	0.29
609.123	1.24404e+06	0.24

## Sheet: Common peaks_APCI_ESI
List of m/z peaks found common in both negative-mode ESI-MS and APCI-MS
m/z
59.013
71.013
73.028
85.028
87.008
89.023
99.008
101.023
108.021
109.028
111.008
113.023
119.049
121.028
123.008
124.015
125.023
126.027
127.039
133.013
135.029
135.044
137.023
139.039
143.034
151.039
153.018
161.023
161.044
163.039
163.06
165.018
167.034
169.013
171.018
173.044
177.018
179.034
179.055
181.05
191.055
192.059
193.059
197.044
207.065
223.06
255.232
267.071
279.107
281.087
289.071
290.074
293.123
301.159
303.05
305.066
306.069
323.134
331.045
341.108
353.087
447.092
455.352
463.087
477.103
